# Supplementary material for: Assessing the Role of Livestock in Big Cat Prey Choice Using Spatiotemporal Availability Patterns
Source: PLoS One. 2016 Apr 11;11(4):e0153439. doi: 10.1371/journal.pone.0153439 (PMC4827856; doi:10.1371/journal.pone.0153439)
Supplement: S1 File — (XLSX) [file pone.0153439.s002.xlsx]

## Sheet: Sheet1
Trabsect name	Start point	End point	Transect length (km)	Replicate	Start time	End time	Observations	#	Distance	Angle	Type	Replicate	Start time	End time	Observations	#	Distance	Angle	Type	Replicate	Start time	End time	Observations	#	Distance	Angle	Type	Replicate	Start time	End time	Observations	#	Distance	Angle	Type
Tootli Tamak	388661 4149402	388652 4151387	2	1	12:30:00	13:30:00	-	-	-	-	Foot									3	?	?	-	-	-	-	Foot	4	15:45:00	16:30:00	-	-	-	-	Foot
Zav	390654 4152999	390654 4151391	2	1	09:30:00	11:30:00	-	-	-	-	Foot									3	?	?	-	-	-	-	Foot	4	14:20:00	15:35:00	-	-	-	-	Foot
Kondoskouh	392652 4129882	392652 4131882	2	1	11:30:00	13:07:00	-	-	-	-	Foot
Jamshid Abad	392641 4134745	392641 4132745	2	1	14:00:00	16:36:00	Wild boar	1	45	31.5	Foot	2	14:10:00		Wild boar	1	10	0	Horse	3	09:50:00	11:45:00	Wild boar	3	185	38	Horse	4	10:30:00	11:45:00	Red deer	1	175	37	Horse
																							Wild boar	4	355	45
Khan Doushan	394638 4137405	394638 4135398	2	1	16:00:00	17:15:00	-	-	-	-	Foot	2	11:00:00	12:30:00	-	-	-	-	Horse	3	11:05:00	11:45:00	-	-	-	-	Horse	4	09:30:00	10:45:00	-	-	-	-	Horse
Golestan valley	398628 4137398	398628 4135398	2	1	08:00:00	13:00:00	Wild boar	1	60	0	Foot	2	09:15:00	11:00:00	-	-	-	-	Foot	3	10:30:00	11:45:00	-	-	-	-	Foot	4	09:00:00	10:15:00	-	-	-	-	Foot
Cheshmeh Gholam	396631 4133405	396631 4135402	2	1	11:10:00	11:45:00	-	-	-	-	Horse	2	17:50:00	18:30:00	Wild boar	4	40	20	Foot									4	12:25:00	13:15:00	-	-	-	-	Horse
Adnasad	396631 4141381	396631 4143381	2	1	08:00:00	13:40:00	Wild boar	1	65	69	Foot	2	15:10:00	17:20:00	Wild boar	1	23	90	Foot	3	13:00:00	14:30:00	-	-	-	-	Foot	4	12:25:00	13:38:00	Wild boar	1	120	0	Foot
Golestan falls	Road	408643 4139390	3	1			-	-	-	-	Foot	2	08:40:00	10:08:00	-	-	-	-	Foot	3	09:00:00	14:30:00	Wild boar	1	55	70	Foot	4	09:00:00	10:30:00	-	-	-	-	Foot
																							Wild boar	1	64	40
																							Red deer	12	146	30
Zavli valley	402624 4139397	402624 4141405	3	1	07:30:00	19:00:00	Wild boar	1	40	30	Foot	2	09:55:00	11:45:00	Wild boar	1	13	22	Foot									4	09:00:00	10:45:00	-	-	-	-	Foot
Shah tigh	400646 4135395	400646 4133399	2	1	13:20:00	14:20:00	-	-	-	-	Foot
Adam Chaghran	404643 4137409	404643 4139399	2	1	12:35:00	16:30:00	-	-	-	-	Foot	2	12:30:00	15:30:00	-	-	-	-	Foot	3	09:15:00	12:30:00	Wild boar	1	79	20	Foot	4	10:40:00	12:20:00	-	-	-	-	Foot
																							Wild boar	1	355	0
Gharange Jangal	416643 4133389	416643 4135395	2	1	09:30:00	10:30:00	-	-	-	-	Horse	2	09:30:00	12:00:00	Wild boar	1	18	40	Horse	3	12:00:00	16:00:00	-	-	-	-	Foot	4	11:40:00	13:00:00	Wild boar	1	63	17	Foot
																															Wild boar	1	230	80
																															Wild boar	15	15	0
Irmeh	396634 4145403	396634 4147367	2	1	15:00:00	17:00:00	-	-	-	-	Foot									3	?	?	Wild boar	2	110	10	Foot	4	11:50:00	12:37:00	-	-	-	-	Foot
Khojeh Galdi	392640 4145385	392640 4147382	2	1	17:15:00		Wild boar	4	29	44	Foot	2	10:32:00	12:05:00	Wild boar	1	34	50	Foot	3	?	?	Wild boar	2	104	38	Foot
							Wild boar	1	22	47													Wild boar	12	294	8	Foot
							Roe deer	1	73	18
							Wild boar	1	51	65
							Wild boar	1	12	47
Karim Olon	392629 4151385	392629 4149408	2	1			-	-	-	-	Foot
Koylar	396442 4151399	396642 4149387	2	1	13:50:00	15:50:00	-	-	-	-	Foot																	4	10:17:00	11:40:00	-	-	-	-	Foot
Zav	394648 4150691	394648 4152691	2	1	11:15:00	18:00:00	-	-	-	-	Foot
Road1	400635 4138398	400635 4139402	1	1	07:40:00	13:30:00	-	-	-	-	Foot	2	10:00:00	11:10:00	-	-	-	-	Foot	3	12:00:00	12:30:00	-	-	-	-	Foot
Road2	399643 4138391	399643 4137387	1	1	13:45:00	14:40:00	Wild boar	13	55	32	Foot	2	14:50:00	15:36:00	-	-	-	-	Foot	3	10:58:00	11:43:00	Wild boar	1	17.9	39.5	Foot	4	?	?	-	-	-	-	Foot
																							Wild boar	4	28.6	57.5
Road3	395650 4138391	395650 4137391	1	1	15:00:00	16:45:00	Wild boar	10	14	0	Foot	2	12:50:00	13:20:00	-	-	-	-	Foot	3	13:30:00	15:00:00	-	-	-	-	Foot	4	11:07:00	11:20:00	-	-	-	-	Foot
Road4	397646 4138391	397646 4137381	1	1	10:30:00	14:30:00	Wild boar	1	8	90	Foot	2	08:30:00	09:45:00	-	-	-	-	Foot	3	10:15:00	10:50:00	-	-	-	-	Foot	4	09:40:00	10:21:00	Wild boar	3	73	78	Foot
Road5	393631 4139781	393631 4140781	1	1		09:20:00	-	-	-	-	Foot	2	10:00:00	11:23:00	Wild boar	1	5	40	Foot	3	09:30:00	10:30:00	-	-	-	-	Foot	4			-	-	-	-	Foot
Road6	411644 4132376	411656 4131390	1	-	-	-	-	-	-	-	-	-	-	-	-	-	-	-	-	3	14:00:00	15:00:00	Wild boar	1	360	67	Foot
Road7	411644 4133398	412654 4133386	1	-	-	-	-	-	-	-	-	-	-	-	-	-	-	-	-	3	11:00:00	13:00:00	-	-	-	-	Foot
Road8	411632 4135395	412654 4135395	1	-	-	-	-	-	-	-	-	-	-	-	-	-	-	-	-
Road9	404644 4136393	404656 4135395	1	-	-	-	-	-	-	-	-	-	-	-	-	-	-	-	-	3	12:00:00	14:00:00	-	-	-	-	Foot	4	11:00:00	?	-	-	-	-	Foot
Road10	402635 4136381	402635 4135395	1	-	-	-	-	-	-	-	-	-	-	-	-	-	-	-	-	3	09:30:00	11:00:00	-	-	-	-	Foot	4	09:50:00	10:26:00	Wild boar	14	50	80	Foot
																															Wild boar	1	20	90
Road11	394637 4139388	394637 4138402		-	-	-	-	-	-	-	-	-	-	-	-	-	-	-	-	3		13:00:00	Wild boar	4	27	34	Foot	4			-	-	-	-	Foot
