# Supplementary material for: Assessing the Role of Livestock in Big Cat Prey Choice Using Spatiotemporal Availability Patterns
Source: PLoS One. 2016 Apr 11;11(4):e0153439. doi: 10.1371/journal.pone.0153439 (PMC4827856; doi:10.1371/journal.pone.0153439)
Supplement: S2 Table — (XLSX) [file pone.0153439.s004.xlsx]

## Sheet: Sheet1
Village name	Sheep and goat killed	Sheep and goat numbers	Dist. Park	Predation rate	Satisfaction with veterinary services
Zav Paiin	0	120	0.21	0	0
Cheshmeh Khan	0	3500	0.24	0	1
Tutli Tamak	0	200	0.36	0	1
Tangerah	27	450	0.37	0.06	0
Ghoshcheshmeh	7	600	0.49	0.0116667	0
Dasht	0	4000	0.72	0	1
Zav Bala	0	500	0.74	0	0
Dasht Shad	40	7500	0.96	0.00533333	0
Souar Bala	19	1000	1.37	0.019	0
Terjenli	1	500	1.69	0.002	1
Armadloo	0	1150	1.71	0	1
Gorganduz	0	80	1.71	0	1
Khojeh Yapaghi	0	500	1.75	0	1
Kondoskouh	2	1200	1.82	0.00166667	0
Korlar	0	400	1.84	0	1
Souar Vasat	0	400	2.35	0	1
Total	96	22100
