# Supplementary material for: Assessing the Role of Livestock in Big Cat Prey Choice Using Spatiotemporal Availability Patterns
Source: PLoS One. 2016 Apr 11;11(4):e0153439. doi: 10.1371/journal.pone.0153439 (PMC4827856; doi:10.1371/journal.pone.0153439)
Supplement: S3 Table — (XLSX) [file pone.0153439.s005.xlsx]

## Sheet: Sheet1
		Results of interview survey with shepherds about grazing time outside villages in conflict villages near Golestan National Park.
Persian calendar months	21 Mar - 21 Apr	22 Apr - 22 May	23 May - 22 Jun	23 Jun - 23 Jul	24 Jul - 23 Aug	24 Aug - 23 Sep	24 Sep - 23 Oct	24 Oct - 22 Nov	23 Nov - 22 Dec	23 Dec - 21 Jan	22 Jan - 20 Feb	21 Feb - 22 Mar
Corresponding Julian days	94	125	156	187	218	249	280	310	340	5	35	64
Village names				Grazing coefficient (0-1)									Average annual village coefficient	Village absolute shoat numbers	Corrected shoat numbers
Dasht Shad	1	1	1	1	0.5	0.5	1	1	0.5	0	0	0.5	0.631944	7500	4739.58
Dasht Shad	1	1	1	0.5	0.5	0.5	1	1	0.5	0	0	0.5
Dasht Shad	1	1	1	0.5	0.5	0.5	1	1	0.5	0	0	0.25
Ghoshcheshmeh	0.5	0.5	0.5	0.5	0.5	0.5	0.5	0.5	0.5	0.5	0	0.25	0.444444	600	266.667
Ghoshcheshmeh	0.5	0.5	0.5	0.5	0.5	0.5	0.5	0.5	0.5	0.5	0	0.25
Ghoshcheshmeh	0.5	0.5	0.5	0.5	0.5	0.5	0.5	0.5	0.5	0.5	0.25	0.25
Tangerah	0.5	0.5	0.25	0	0.25	0.5	0.5	0.5	0.5	0.5	0.25	0.25	0.395833	450	178.125
Tangerah	0.5	0.5	0.25	0.25	0.5	0.5	0.5	0.5	0.5	0.5	0.25	0
Tangerah	0.5	0.5	0.25	0	0.5	0.5	0.5	0.5	0.5	0.5	0.5	0.25
Kondoskouh	0.5	0.5	0.5	0.5	0.25	0.5	0.5	0.5	0.5	0.5	0.25	0.25	0.465278	1200	558.333
Kondoskouh	0.5	1	1	0.5	0.25	0.5	0.5	0.5	0.5	0.5	0.25	0
Kondoskouh	0.5	0.5	0.5	0.5	0.5	0.5	0.5	0.5	0.5	0.5	0.25	0.25
Souar Bala	0.5	0.5	0.5	0.5	0.5	0.5	0.5	0.5	0.5	0.5	0.25	0.25	0.4375	1000	437.5
Souar Bala	0.5	0.5	0.5	0.5	0.5	0.5	0.5	0.5	0.5	0.25	0	0
Souar Bala	0.5	0.5	0.5	0.5	0.5	0.5	0.5	0.5	0.5	0.5	0.25	0.25
Terjenli	0.5	0.5	0.5	0.5	0.5	0.5	0.5	0.5	0.5	0.25	0.25	0	0.423611	500	211.806
Terjenli	0.5	0.5	0.5	0.5	0.5	0.5	0.5	0.5	0.5	0.25	0.25	0.25
Terjenli	0.5	0.5	0.5	0.5	0.5	0.5	0.5	0.5	0.5	0	0.25	0.25
Monthly average	0.58	0.61	0.57	0.46	0.46	0.5	0.58	0.58	0.5	0.35	0.18	0.22		11250	6392.01	Total
Standard deviation	0.05	0.05	0.06	0.05	0.02	0	0.05	0.05	0	0.05	0.03	0.03
